# Supplementary material for: ClusTrack: Feature Extraction and Similarity Measures for Clustering of Genome-Wide Data Sets
Source: PLoS One. 2015 Apr 16;10(4):e0123261. doi: 10.1371/journal.pone.0123261 (PMC4400084; doi:10.1371/journal.pone.0123261)
Supplement: S1 File — Supplementary S2 Fig was divided into subclusters based on the height of the branches. (XLSX) [file pone.0123261.s004.xlsx]

## Sheet: File S1.txt
Subcluster	Sample	Descripton
1	ENCODE_wgEncodeBroadHistoneGm12878H3k4me1StdPk	Encode lymphoblastoid cell line produced from the blood-activation
1	ENCODE_wgEncodeBroadHistoneK562H3k4me1StdPk	Human immortalised myelogenous leukemia line
1	ENCODE_wgEncodeBroadHistoneGm12878H3k27acStdPk	Encode lymphoblastoid cell line produced from the blood-activation
1	ENCODE_wgEncodeBroadHistoneGm12878H3k4me2StdPk	Encode lymphoblastoid cell line produced from the blood-activation
1	ENCODE_wgEncodeBroadHistoneGm12878H3k4me3StdPk	Encode lymphoblastoid cell line produced from the blood-activation
1	ENCODE_wgEncodeBroadHistoneGm12878H3k9acStdPk	Encode lymphoblastoid cell line produced from the blood-activation
2	ENCODE_wgEncodeBroadHistoneH1hescH3k4me1StdPk	embryonic stem cell line
2	UCSD.H1_BMP4_Derived_Mesendoderm_Cultured_Cells.AK133	embryonic stem cell line
2	UCSD.H1_BMP4_Derived_Mesendoderm_Cultured_Cells.AK163	embryonic stem cell line
2	UCSF-UBC.Brain_Germinal_Matrix.HuFGM02	early stage brain
2	UCSF-UBC.Fetal_Brain.HuFNSC01	fetal brain
2	UCSF-UBC.H1.H1EScd1-me1K4-D	embryonic stem cell line
2	UCSF-UBC.Neurosphere_Cultured_Cells_Cortex_Derived.HuFNSC02	neural stem cells
2	UCSF-UBC.Neurosphere_Cultured_Cells_Ganglionic_Eminence_Derived.HuFNSC02	neural stem cells
3	ENCODE_wgEncodeBroadHistoneHmecH3k4me1StdPk	Human mammary epithelial cellï¿½
3	ENCODE_wgEncodeBroadHistoneHsmmH3k4me1StdPk	Skeletal Muscle Myotubes-primary cell line
3	ENCODE_wgEncodeBroadHistoneHsmmtH3k4me1StdPk	Skeletal Muscle Myotubes-primary cell line
3	ENCODE_wgEncodeBroadHistoneHuvecH3k4me1StdPk	Human Umbilical Vein Endothelial Cells
3	ENCODE_wgEncodeBroadHistoneNhaH3k4me1StdPk	normal human astrocytes (neural cell)
3	ENCODE_wgEncodeBroadHistoneNhekH3k4me1StdPk	Normal Human Epidermal Keratinocytes
3	ENCODE_wgEncodeBroadHistoneNhlfH3k4me1StdPk	Normal Human Lung Fibroblasts
3	ENCODE_wgEncodeBroadHistoneOsteoblH3k4me1StdPk	osteblasts (normal bone)
3	BI.Adipose_Derived_Mesenchymal_Stem_Cell_Cultured_Cells.1	Adipose Derived Mesenchymal Stem Cell
3	BI.Adipose_Derived_Mesenchymal_Stem_Cell_Cultured_Cells.92	Adipose Derived Mesenchymal Stem Cell
3	BI.Adipose_Derived_Mesenchymal_Stem_Cell_Cultured_Cells.93	Adipose Derived Mesenchymal Stem Cell
3	BI.Bone_Marrow_Derived_Mesenchymal_Stem_Cell_Cultured_Cells.57	Bone Marrow Derived Mesenchymal Stem Cell
3	BI.Bone_Marrow_Derived_Mesenchymal_Stem_Cell_Cultured_Cells.58	Bone Marrow Derived Mesenchymal Stem Cell
3	BI.Bone_Marrow_Derived_Mesenchymal_Stem_Cell_Cultured_Cells.59	Bone Marrow Derived Mesenchymal Stem Cell
3	BI.Bone_Marrow_Derived_Mesenchymal_Stem_Cell_Cultured_Cells.60	Bone Marrow Derived Mesenchymal Stem Cell
3	BI.Chondrocytes_from_Bone_Marrow_Derived_Mesenchymal_Stem_Cell_Cultured_Cells.58	Bone Marrow Derived Mesenchymal Stem Cell
3	BI.Chondrocytes_from_Bone_Marrow_Derived_Mesenchymal_Stem_Cell_Cultured_Cells.59	Bone Marrow Derived Mesenchymal Stem Cell
3	BI.Colon_Smooth_Muscle.Donor_83_REMC_18	colon smooth muscle
3	BI.Duodenum_Smooth_Muscle.160	duodenum smooth muscle
3	BI.Fetal_Lung.UW_H22772	fetal lung
3	BI.Fetal_Lung.UW_H23266	fetal lung
3	BI.Mesenchymal_Stem_Cell_Derived_Adipocyte_Cultured_Cells.92	Adipose Derived Mesenchymal Stem Cell
3	BI.Mesenchymal_Stem_Cell_Derived_Adipocyte_Cultured_Cells.93	Adipose Derived Mesenchymal Stem Cell
3	BI.Muscle_Satellite_Cultured_Cells.hSKM-1	Human Skeletal Myoblasts
3	BI.Muscle_Satellite_Cultured_Cells.hSKM-2	Human Skeletal Myoblasts
3	BI.Muscle_Satellite_Cultured_Cells.hSKM-3	Human Skeletal Myoblasts
3	BI.Rectal_Smooth_Muscle.30	rectal smooth muscle
3	BI.Stomach_Smooth_Muscle.28	stomach smooth muscle
3	UCSD.IMR90.LL222	The human diploid fibroblast
3	UCSD.IMR90.SK04	The human diploid fibroblast
3	UCSF-UBC.Breast_vHMEC.RM035.HS1994	Human mammary epithelial cellï¿½
3	UCSF-UBC.Breast_vHMEC.RM035.HS2618	Human mammary epithelial cellï¿½
4	BI.Adipose_Nuclei.7	adipose nuclei
4	BI.Adipose_Nuclei.92	adipose nuclei
4	BI.Adipose_Nuclei.93	adipose nuclei
4	BI.Adipose_Nuclei.94	adipose nuclei
4	BI.Adipose_Nuclei.95	adipose nuclei
4	BI.Adult_Kidney.153	adult kidney
4	BI.Adult_Kidney.27	adult kidney
4	BI.Adult_Liver.4	adult liver
4	BI.Adult_Liver.5	adult liver
4	BI.Duodenum_Mucosa.61	inner lining of duodenum
4	BI.Rectal_Mucosa.29	inner lining of rectum
4	BI.Rectal_Mucosa.31	inner lining of rectum
4	BI.Skeletal_Muscle.19	skeletal muscle
4	BI.Skeletal_Muscle.62	skeletal muscle
4	BI.Skeletal_Muscle.63	skeletal muscle
5	BI.Brain_Anterior_Caudate.112	brain
5	BI.Brain_Anterior_Caudate.149	brain
5	BI.Brain_Cingulate_Gyrus.112	brain
5	BI.Brain_Hippocampus_Middle.112	brain
5	BI.Brain_Hippocampus_Middle.149	brain
5	BI.Brain_Inferior_Temporal_Lobe.112	brain
5	BI.Brain_Mid_Frontal_Lobe.112	brain
5	BI.Brain_Substantia_Nigra.112	brain
5	BI.Brain_Substantia_Nigra.149	brain
6	BI.CD34_Cultured_Cells.123	immune
6	BI.Mobilized_CD34_Primary_Cells.Mobilized_CD34_5_28_09	immune
6	BI.Mobilized_CD34_Primary_Cells.RO_01480	immune
6	BI.Mobilized_CD34_Primary_Cells.RO_01536	immune
6	BI.Mobilized_CD34_Primary_Cells.UW_RO_01549	immune
7	BI.CD4+_CD25+_CD127-_Treg_Primary_Cells.Donor_62	immune
7	BI.CD4+_CD25-_CD45RO+_Memory_Primary_Cells.Donor_62	immune
7	BI.CD4+_CD25-_IL17+_PMA-Ionomcyin_stimulated_Th17_Primary_Cells.Donor_62	immune
7	BI.CD4+_CD25-_IL17-_PMA-Ionomycin_stimulated_MACS_purified_Th_Primary_Cells.Donor_62	immune
7	BI.CD4+_CD25-_Th_Primary_Cells.Donor_62	immune
7	BI.CD4_Memory_Primary_Cells.Donor_100_7_pooled_leukopaks_Jan_7_2011	immune
7	BI.CD4_Memory_Primary_Cells.Donor_101_8_pooled_leukopaks_Jan_20_2011	immune
7	BI.CD4_Naive_Primary_Cells.Donor_100_7_pooled_leukopaks_Jan_7_2011	immune
7	BI.CD4_Naive_Primary_Cells.Donor_101_8_pooled_leukopaks_Jan_20_2011	immune
7	BI.CD8_Memory_Primary_Cells.Donor_100_7_pooled_leukopaks_Jan_7_2011	immune
7	BI.CD8_Memory_Primary_Cells.Donor_101_8_pooled_leukopaks_Jan_20_2011	immune
7	BI.CD8_Naive_Primary_Cells.Donor_100_7_pooled_leukopaks_Jan_7_2011	immune
7	BI.CD8_Naive_Primary_Cells.Donor_101_8_pooled_leukopaks_Jan_20_2011	immune
7	UCSF-UBC.CD8_Naive_Primary_Cells.TC001	immune
8	BI.Colonic_Mucosa.32	inner lining of colon
9	BI.Fetal_Brain.UW_H22676	fetal brain
10	BI.Mobilized_CD34_Primary_Cells.RO_01562	immune
11	BI.Pancreatic_Islets.pancreatic_islets_normal_3_27_09	normal pancreatic islets
12	UCSD.H1.LL228	embryonic stem cell line
13	UCSD.H1.YL131	embryonic stem cell line
14	UCSD.H1_BMP4_Derived_Trophoblast_Cultured_Cells.LH1	H1 differentiatied into trophoblasts
14	UCSD.H1_BMP4_Derived_Trophoblast_Cultured_Cells.LH5	H1 differentiatied into trophoblasts
14	UCSD.H1_Derived_Mesenchymal_Stem_Cells.SK461	H1 differentiatied into mesenchymal stem cells
14	UCSD.H1_Derived_Mesenchymal_Stem_Cells.SK465	H1 differentiatied into mesenchymal stem cells
15	UCSD.IMR90.SYL133	The human diploid fibroblast
16	UCSF-UBC.Breast_Myoepithelial_Cells.RM066	breast
16	UCSF-UBC.Breast_Myoepithelial_Cells.RM080	breast
17	UCSF-UBC.Peripheral_Blood_Mononuclear_Primary_Cells.TC012.HS2745	blood
18	ENCODE_wgEncodeBroadHistoneGm12878H3k27me3StdPk	Encode lymphoblastoid cell line produced from the blood-repression
19	ENCODE_wgEncodeBroadHistoneGm12878H3k36me3StdPk	Encode lymphoblastoid cell line produced from the blood-active(exons)
20	ENCODE_wgEncodeBroadHistoneGm12878H3k79me2StdPk	Encode lymphoblastoid cell line produced from the blood-reprogramming
21	ENCODE_wgEncodeBroadHistoneGm12878H3k9me3StdPk	Encode lymphoblastoid cell line produced from the blood-repression
22	ENCODE_wgEncodeBroadHistoneGm12878H4k20me1StdPk	Encode lymphoblastoid cell line produced from the blood-repression
