# Supplementary material for: ClusTrack: Feature Extraction and Similarity Measures for Clustering of Genome-Wide Data Sets
Source: PLoS One. 2015 Apr 16;10(4):e0123261. doi: 10.1371/journal.pone.0123261 (PMC4400084; doi:10.1371/journal.pone.0123261)
Supplement: S2 File — Supplementary S3 Fig was divided into subclusters based on the height of the branches. (XLSX) [file pone.0123261.s005.xlsx]

## Sheet: File S2.txt
Subcluster	Sample	Description
1	'ENCODE_wgEncodeBroadHistoneGm12878H3k4me1StdPk (H3K4me1)'	Encode lymphoblastoid cell line produced from the blood-activation
2	'ENCODE_wgEncodeBroadHistoneH1hescH3k4me1StdPk (H3K4me1)'	embryonic stem cell line
2	'RoadMap_BI.Fetal_Brain.H3K4me1.UW_H22676 (H3K4me1)'	fetal brain
2	'RoadMap_UCSD.H1.H3K4me1.YL131 (H3K4me1)'	embryonic stem cell line
2	'RoadMap_UCSF-UBC.Brain_Germinal_Matrix.H3K4me1.HuFGM02 (H3K4me1)'	fetal brain
2	'RoadMap_UCSF-UBC.Fetal_Brain.H3K4me1.HuFNSC01 (H3K4me1)'	fetal brain
2	'RoadMap_UCSF-UBC.Neurosphere_Cultured_Cells_Cortex_Derived.H3K4me1.HuFNSC02 (H3K4me1)'	neural stem cells
2	'RoadMap_UCSF-UBC.Neurosphere_Cultured_Cells_Ganglionic_Eminence_Derived.H3K4me1.HuFNSC02 (H3K4me1)'	neural stem cells
3	'ENCODE_wgEncodeBroadHistoneHmecH3k4me1StdPk (H3K4me1)'	Human mammary epithelial cell
3	'ENCODE_wgEncodeBroadHistoneNhekH3k4me1StdPk (H3K4me1)'	Normal Human Epidermal Keratinocytes
3	'RoadMap_UCSD.H1_BMP4_Derived_Mesendoderm_Cultured_Cells.H3K4me1.AK133 (H3K4me1)'	H1 differentiatied into trophoblasts
3	'RoadMap_UCSD.H1_BMP4_Derived_Mesendoderm_Cultured_Cells.H3K4me1.AK163 (H3K4me1)'	H1 differentiatied into trophoblasts
3	'RoadMap_UCSD.H1_BMP4_Derived_Trophoblast_Cultured_Cells.H3K4me1.LH1 (H3K4me1)'	H1 differentiatied into trophoblasts
3	'RoadMap_UCSD.H1_BMP4_Derived_Trophoblast_Cultured_Cells.H3K4me1.LH5 (H3K4me1)'	H1 differentiatied into trophoblasts
3	'RoadMap_UCSF-UBC.Breast_vHMEC.H3K4me1.RM035.HS1994 (H3K4me1)'	breast
3	'RoadMap_UCSF-UBC.Breast_vHMEC.H3K4me1.RM035.HS2618 (H3K4me1)'	breast
3	'RoadMap_UCSF-UBC.H1.H3K4me1.H1EScd1-me1K4-D (H3K4me1)'	embryonic stem cell line
4	'ENCODE_wgEncodeBroadHistoneHsmmH3k4me1StdPk (H3K4me1)'	Skeletal Muscle Myotubes-primary cell line
4	'ENCODE_wgEncodeBroadHistoneHsmmtH3k4me1StdPk (H3K4me1)'	Skeletal Muscle Myotubes-primary cell line
4	'RoadMap_BI.Adipose_Derived_Mesenchymal_Stem_Cell_Cultured_Cells.H3K4me1.1 (H3K4me1)'	Adipose Derived Mesenchymal Stem Cell
4	'RoadMap_BI.Adipose_Derived_Mesenchymal_Stem_Cell_Cultured_Cells.H3K4me1.92 (H3K4me1)'	Adipose Derived Mesenchymal Stem Cell
4	'RoadMap_BI.Adipose_Derived_Mesenchymal_Stem_Cell_Cultured_Cells.H3K4me1.93 (H3K4me1)'	Adipose Derived Mesenchymal Stem Cell
4	'RoadMap_BI.Adipose_Nuclei.H3K4me1.7 (H3K4me1)'	adipose nuclei
4	'RoadMap_BI.Adipose_Nuclei.H3K4me1.92 (H3K4me1)'	adipose nuclei
4	'RoadMap_BI.Adipose_Nuclei.H3K4me1.93 (H3K4me1)'	adipose nuclei
4	'RoadMap_BI.Adipose_Nuclei.H3K4me1.94 (H3K4me1)'	adipose nuclei
4	'RoadMap_BI.Adipose_Nuclei.H3K4me1.95 (H3K4me1)'	adipose nuclei
4	'RoadMap_BI.Bone_Marrow_Derived_Mesenchymal_Stem_Cell_Cultured_Cells.H3K4me1.57 (H3K4me1)'	Bone Marrow Derived Mesenchymal Stem Cell
4	'RoadMap_BI.Bone_Marrow_Derived_Mesenchymal_Stem_Cell_Cultured_Cells.H3K4me1.58 (H3K4me1)'	Bone Marrow Derived Mesenchymal Stem Cell
4	'RoadMap_BI.Bone_Marrow_Derived_Mesenchymal_Stem_Cell_Cultured_Cells.H3K4me1.59 (H3K4me1)'	Bone Marrow Derived Mesenchymal Stem Cell
4	'RoadMap_BI.Bone_Marrow_Derived_Mesenchymal_Stem_Cell_Cultured_Cells.H3K4me1.60 (H3K4me1)'	Bone Marrow Derived Mesenchymal Stem Cell
4	'RoadMap_BI.CD34_Cultured_Cells.H3K4me1.123 (H3K4me1)'	immune
4	'RoadMap_BI.Colonic_Mucosa.H3K4me1.32 (H3K4me1)'	inner lining of colon
4	'RoadMap_BI.Duodenum_Mucosa.H3K4me1.61 (H3K4me1)'	inner lining of duodenum
4	'RoadMap_BI.Fetal_Lung.H3K4me1.UW_H23266 (H3K4me1)'	fetal lung
4	'RoadMap_BI.Mesenchymal_Stem_Cell_Derived_Adipocyte_Cultured_Cells.H3K4me1.92 (H3K4me1)'	Adipose Derived Mesenchymal Stem Cell
4	'RoadMap_BI.Mesenchymal_Stem_Cell_Derived_Adipocyte_Cultured_Cells.H3K4me1.93 (H3K4me1)'	Adipose Derived Mesenchymal Stem Cell
4	'RoadMap_BI.Mobilized_CD34_Primary_Cells.H3K4me1.Mobilized_CD34_5_28_09 (H3K4me1)'	immune
4	'RoadMap_BI.Mobilized_CD34_Primary_Cells.H3K4me1.RO_01480 (H3K4me1)'	immune
4	'RoadMap_BI.Mobilized_CD34_Primary_Cells.H3K4me1.RO_01536 (H3K4me1)'	immune
4	'RoadMap_BI.Mobilized_CD34_Primary_Cells.H3K4me1.RO_01562 (H3K4me1)'	immune
4	'RoadMap_BI.Mobilized_CD34_Primary_Cells.H3K4me1.UW_RO_01549 (H3K4me1)'	immune
4	'RoadMap_BI.Muscle_Satellite_Cultured_Cells.H3K4me1.hSKM-1 (H3K4me1)'	immune
4	'RoadMap_BI.Muscle_Satellite_Cultured_Cells.H3K4me1.hSKM-2 (H3K4me1)'	immune
4	'RoadMap_BI.Muscle_Satellite_Cultured_Cells.H3K4me1.hSKM-3 (H3K4me1)'	immune
4	'RoadMap_BI.Rectal_Mucosa.H3K4me1.29 (H3K4me1)'	inner lining of rectum
4	'RoadMap_BI.Rectal_Mucosa.H3K4me1.31 (H3K4me1)'	inner lining of rectum
4	'RoadMap_UCSD.IMR90.H3K4me1.LL222 (H3K4me1)'	The human diploid fibroblast
4	'RoadMap_UCSD.IMR90.H3K4me1.SK04 (H3K4me1)'	The human diploid fibroblast
4	'RoadMap_UCSF-UBC.Breast_Myoepithelial_Cells.H3K4me1.RM066 (H3K4me1)'	breast
4	'RoadMap_UCSF-UBC.Breast_Myoepithelial_Cells.H3K4me1.RM080 (H3K4me1)'	breast
5	'ENCODE_wgEncodeBroadHistoneHuvecH3k4me1StdPk (H3K4me1)'	Human Umbilical Vein Endothelial Cells
5	'ENCODE_wgEncodeBroadHistoneNhaH3k4me1StdPk (H3K4me1)'	normal human astrocytes (neural cell)
5	'ENCODE_wgEncodeBroadHistoneNhlfH3k4me1StdPk (H3K4me1)'	normal human astrocytes (neural cell)
5	'ENCODE_wgEncodeBroadHistoneOsteoblH3k4me1StdPk (H3K4me1)' osteoblasts
5	'RoadMap_BI.Adult_Kidney.H3K4me1.153 (H3K4me1)' kidney
5	'RoadMap_BI.Adult_Kidney.H3K4me1.27 (H3K4me1)'	kidney
5	'RoadMap_BI.Chondrocytes_from_Bone_Marrow_Derived_Mesenchymal_Stem_Cell_Cultured_Cells.H3K4me1.58 (H3K4me1)'	Bone Marrow Derived Mesenchymal Stem Cell
5	'RoadMap_BI.Chondrocytes_from_Bone_Marrow_Derived_Mesenchymal_Stem_Cell_Cultured_Cells.H3K4me1.59 (H3K4me1)'	Bone Marrow Derived Mesenchymal Stem Cell
5	'RoadMap_BI.Colon_Smooth_Muscle.H3K4me1.Donor_83_REMC_18 (H3K4me1)' colon smooth muscle
5	'RoadMap_BI.Duodenum_Smooth_Muscle.H3K4me1.160 (H3K4me1)'	duodenum smooth muscle
5	'RoadMap_BI.Fetal_Lung.H3K4me1.UW_H22772 (H3K4me1)' fetal lung
5	'RoadMap_BI.Rectal_Smooth_Muscle.H3K4me1.30 (H3K4me1)' rectal smooth muscle
5	'RoadMap_BI.Skeletal_Muscle.H3K4me1.19 (H3K4me1)'	skeletal muscle
5	'RoadMap_BI.Skeletal_Muscle.H3K4me1.62 (H3K4me1)'	skeletal muscle
5	'RoadMap_BI.Skeletal_Muscle.H3K4me1.63 (H3K4me1)'	skeletal muscle
5	'RoadMap_BI.Stomach_Smooth_Muscle.H3K4me1.28 (H3K4me1)' stomach smooth muscle
6	'ENCODE_wgEncodeBroadHistoneK562H3k4me1StdPk (H3K4me1)'	immortalised myelogenous leukemia line
6	'RoadMap_UCSF-UBC.Peripheral_Blood_Mononuclear_Primary_Cells.H3K4me1.TC012.HS2745 (H3K4me1)'	blood
7	'RoadMap_BI.Adult_Liver.H3K4me1.4 (H3K4me1)' liver
7	'RoadMap_BI.Adult_Liver.H3K4me1.5 (H3K4me1)'	liver
8	'RoadMap_BI.Brain_Anterior_Caudate.H3K4me1.112 (H3K4me1)' brain
8	'RoadMap_BI.Brain_Anterior_Caudate.H3K4me1.149 (H3K4me1)' brain
8	'RoadMap_BI.Brain_Cingulate_Gyrus.H3K4me1.112 (H3K4me1)' brain
8	'RoadMap_BI.Brain_Hippocampus_Middle.H3K4me1.112 (H3K4me1)' brain
8	'RoadMap_BI.Brain_Hippocampus_Middle.H3K4me1.149 (H3K4me1)' brain
8	'RoadMap_BI.Brain_Inferior_Temporal_Lobe.H3K4me1.112 (H3K4me1)' brain
8	'RoadMap_BI.Brain_Mid_Frontal_Lobe.H3K4me1.112 (H3K4me1)' brain
8	'RoadMap_BI.Brain_Substantia_Nigra.H3K4me1.112 (H3K4me1)' brain
8	'RoadMap_BI.Brain_Substantia_Nigra.H3K4me1.149 (H3K4me1)' brain
9	'RoadMap_BI.CD4+_CD25+_CD127-_Treg_Primary_Cells.H3K4me1.Donor_62 (H3K4me1)' immune
9	'RoadMap_BI.CD4+_CD25-_CD45RO+_Memory_Primary_Cells.H3K4me1.Donor_62 (H3K4me1)' immune
9	'RoadMap_BI.CD4+_CD25-_IL17+_PMA-Ionomcyin_stimulated_Th17_Primary_Cells.H3K4me1.Donor_62 (H3K4me1)' immune
9	'RoadMap_BI.CD4+_CD25-_IL17-_PMA-Ionomycin_stimulated_MACS_purified_Th_Primary_Cells.H3K4me1.Donor_62 (H3K4me1)' immune
9	'RoadMap_BI.CD4+_CD25-_Th_Primary_Cells.H3K4me1.Donor_62 (H3K4me1)' immune
9	'RoadMap_BI.CD4_Memory_Primary_Cells.H3K4me1.Donor_100_7_pooled_leukopaks_Jan_7_2011 (H3K4me1)' immune
9	'RoadMap_BI.CD4_Memory_Primary_Cells.H3K4me1.Donor_101_8_pooled_leukopaks_Jan_20_2011 (H3K4me1)' immune
9	'RoadMap_BI.CD4_Naive_Primary_Cells.H3K4me1.Donor_100_7_pooled_leukopaks_Jan_7_2011 (H3K4me1)' immune
9	'RoadMap_BI.CD4_Naive_Primary_Cells.H3K4me1.Donor_101_8_pooled_leukopaks_Jan_20_2011 (H3K4me1)' immune
9	'RoadMap_BI.CD8_Memory_Primary_Cells.H3K4me1.Donor_100_7_pooled_leukopaks_Jan_7_2011 (H3K4me1)' immune
9	'RoadMap_BI.CD8_Memory_Primary_Cells.H3K4me1.Donor_101_8_pooled_leukopaks_Jan_20_2011 (H3K4me1)' immune
9	'RoadMap_BI.CD8_Naive_Primary_Cells.H3K4me1.Donor_100_7_pooled_leukopaks_Jan_7_2011 (H3K4me1)' immune
9	'RoadMap_BI.CD8_Naive_Primary_Cells.H3K4me1.Donor_101_8_pooled_leukopaks_Jan_20_2011 (H3K4me1)' immune
9	'RoadMap_UCSF-UBC.CD8_Naive_Primary_Cells.H3K4me1.TC001 (H3K4me1)' immune
10	'RoadMap_BI.Pancreatic_Islets.H3K4me1.pancreatic_islets_normal_3_27_09 (H3K4me1)'	Pancreatic_Islets
11	'RoadMap_UCSD.H1.H3K4me1.LL228 (H3K4me1)'	embryonic stem cell line
12	'RoadMap_UCSD.H1_Derived_Mesenchymal_Stem_Cells.H3K4me1.SK461 (H3K4me1)'	embryonic stem cell line
12	'RoadMap_UCSD.H1_Derived_Mesenchymal_Stem_Cells.H3K4me1.SK465 (H3K4me1)'	embryonic stem cell line
12	'RoadMap_UCSD.IMR90.H3K4me1.SYL133 (H3K4me1)'	The human diploid fibroblast
