# Supplementary material for: ClusTrack: Feature Extraction and Similarity Measures for Clustering of Genome-Wide Data Sets
Source: PLoS One. 2015 Apr 16;10(4):e0123261. doi: 10.1371/journal.pone.0123261 (PMC4400084; doi:10.1371/journal.pone.0123261)
Supplement: S3 File — The SQL syntax that was used in MySQL when creating the reference tracks used for the “Similarity of relations to other sets of genomic features” clustering case. The set of coordinates of genes associated to various gene ontology terms was extracted from the UCSC genome browser database. (TXT) [file pone.0123261.s006.txt]

##The following SQL syntax was used in MySQL to get the information from UCSC
/usr/local/mysql/bin/mysql --user=genome
--host=genome-mysql.cse.ucsc.edu -A <
input.txt >
output.txt

##The input file looks as follows
SELECT go.goaPart.goId, go.term.name, go.term.term_type,
hg19.kgXref.spDisplayID, hg19.kgXref.geneSymbol, hg19.kgXref.refseq,
hg19.knownGene.chrom, hg19.knownGene.cdsStart, hg19.knownGene.cdsEnd,
hg19.knownGene.strand
FROM go.goaPart
JOIN go.term ON (go.goaPart.goId = go.term.acc)
JOIN hg19.kgXref ON (go.goaPart.dbObjectSymbol = hg19.kgXref.spDisplayID)
JOIN hg19.knownGene ON (hg19.kgXref.kgID = hg19.knownGene.name)
WHERE term_type = "biological_process"»
